# Supplementary material for: Climate-driven decline of Norway spruce in Central Europe: a threshold crossing in the warming Carpathian Basin
Source: Int J Biometeorol. 2026 Apr 14;70(4):121. doi: 10.1007/s00484-026-03174-9 (PMC13079526; doi:10.1007/s00484-026-03174-9)
Supplement: Supplementary file 2 — Supplementary file2 (XLSX 58 KB) [file 484_2026_3174_MOESM2_ESM.xlsx]

## Sheet: Title page
Supplementary material S5			Spruce dieback, and meteorological data with rank correlation tests
International Journal of Biometeorology
Climate-driven decline of Norway spruce in Central Europe: A threshold crossing in the warming Carpathian Basin
Zsuzsa Lisztes-Szabóa,b, Albert Tótha, Anna F. Filepc, Olivér Szentesd, Elemér Lászlóa, Mihály Brauna
aHUN-REN Institute for Nuclear Research, Bem tér 18/c, Debrecen, 4032-Hungary
bDepartment of Botany, Faculty of Science and Technology, University of Debrecen, Egyetem tér 1, Debrecen, 4032-Hungary
cPál Juhász-Nagy Doctoral School of Biology and Environmental Sciences, University of Debrecen, Egyetem tér 1, Debrecen, 4032-Hungary
dHungaromet Hungarian Meteorological Service, Climate Research Department, Kitaibel Pál u.1, Budapest 1024, Hungary
Corresponding author address: HUN-REN Institute for Nuclear Research, Bem tér 18/c, Debrecen, H-4032, Hungary
Corresponding author email address: lsz.zsuzsa@atomki.hu

## Sheet: Spruce tree data
Street, garden, park Norway spruce dieback data in Hungary in 2023 based on citizen self-report.
	Spruce trees
County (Hungarian)	n	N total	±Unc	N dead	±Unc	Dead (%)	±Unc	Deviation
Békés	103	498	22.3159	386	19.6469	77.51	5.25625	58.8946
Fejér	38	166	12.8841	128	11.3137	77.1084	9.07019	33.5602
Jász-Nagykun-Szolnok	64	325	18.0278	231	15.1987	71.0769	6.11672	25.133
Győr-Moson-Sopron	5	75	8.66025	52	7.2111	69.3333	12.5116	21.333
Tolna	10	78	8.83176	52	7.2111	66.6667	11.9352	19.2306
Pest	81	444	21.0713	276	16.6132	62.1622	4.76482	-13.2622
Heves	19	194	13.9284	117	10.8167	60.3093	7.05944	2.9378
Hajdú-Bihar	21	141	11.8743	85	9.21954	60.2837	8.27818	8.0802
Csongrád	33	180	13.4164	108	10.3923	60	7.30297	3.749
Veszprém	15	160	12.6491	93	9.64365	58.125	7.57917	2.765
Vas	35	436	20.8806	252	15.8745	57.7982	4.57367	-31.6558
Komárom-Esztergom	16	105	10.247	57	7.54983	54.2857	8.93122	5.309
Szabolcs-Szatmár-Bereg	36	216	14.6969	114	10.6771	52.7778	6.10982	-15.4798
Borsod-Abaúj-Zemplén	26	304	17.4356	153	12.3693	50.3289	4.98877	-38.1502
Baranya	25	229	15.1327	107	10.3441	46.7249	5.47152	-31.5902
Zala	7	127	11.2694	58	7.61577	45.6693	7.2376	-9.1086
Nógrád	4	48	6.9282	20	4.47214	41.6667	11.0894	8.2546
Bács-Kiskun	19	146	12.083	51	7.14143	34.9315	5.68184	-29.4238
Somogy	11	122	11.0454	39	6.245	31.9672	5.88038	-24.6046
Budapest	17	87	9.32738	43	6.55744	49.4253	9.21355	3.9234
Total	585	4081	63.88	2422	49.21	59.3482	1.52218
(n) total number answers
(N) total number of reported spruce trees
(N dead) total number of dead spruce trees
(Dead %) percentage of dead spruce trees
(Unc) Uncertainties in the total and dead number of trees were estimated using the square root of the sum of the reported values.
	Subsequently, error propagation was applied to determine the uncertainty in the ratio of dead trees.
(Deviation) Absolute deviations of county‑level observations from the regression between the total number of reported trees and the number of dead trees.

## Sheet: Mean temperature (1991-2020)
Mean temperature 1991-2020 (°C)
County (Hungarian)	Jan	Feb	March	April	May	Jun	Jul	Aug	Sept	Oct	Nov	Dec	MT	MST
Hungary	-0.54	1.23	5.84	11.44	16.08	19.77	21.49	21.14	16.03	10.66	5.43	0.46	10.7525	20.8
Győr-Moson-Sopron	-0.01	1.79	6.03	11.3	15.72	19.51	21.32	20.9	15.9	10.62	5.61	0.91	10.8	20.5767
Vas	-0.17	1.73	5.9	11.02	15.37	19.12	20.86	20.39	15.55	10.3	5.29	0.6	10.4967	20.1233
Zala	0	1.78	6.14	11.21	15.56	19.29	20.99	20.48	15.58	10.57	5.59	0.79	10.665	20.2533
Veszprém	-0.27	1.49	5.7	11.12	15.45	19.22	20.97	20.53	15.72	10.58	5.48	0.61	10.55	20.24
Somogy	0.19	1.89	6.29	11.43	15.92	19.64	21.37	20.89	15.9	10.87	5.87	1.05	10.9425	20.6333
Komárom-Esztergom	-0.43	1.26	5.71	11.01	15.56	19.19	20.88	20.36	15.63	10.38	5.45	0.49	10.4575	20.1433
Fejér	-0.27	1.5	5.95	11.55	16.14	19.86	21.65	21.25	16.16	10.88	5.49	0.7	10.905	20.92
Tolna	0.06	1.74	6.31	11.76	16.39	20.08	21.82	21.39	16.34	11.14	5.84	0.9	11.1475	21.0967
Baranya	0.17	1.93	6.37	11.69	16.13	19.87	21.55	21.22	16.2	11.13	5.93	0.94	11.0942	20.88
Pest	-0.6	1.23	5.82	11.5	16.11	19.87	21.67	21.23	16.03	10.62	5.35	0.34	10.7642	20.9233
Bács-Kiskun	0.02	1.77	6.32	11.92	16.6	20.35	22.12	21.76	16.44	11.27	5.9	0.91	11.2817	21.41
Nógrád	-1.73	0.06	4.48	10.19	14.85	18.56	20.09	19.6	14.68	9.21	4.45	-0.78	9.47167	19.4167
Heves	-1.39	0.53	5.23	11.12	15.75	19.4	21.14	20.8	15.64	10.18	4.9	-0.41	10.2408	20.4467
Jász-Nagykun-Szolnok	-0.65	1.14	6	11.79	16.66	20.36	22.14	21.9	16.59	11.06	5.55	0.46	11.0833	21.4667
Csongrád-Csanád	-0.1	1.64	6.38	12.06	16.88	20.6	22.41	22.3	16.96	11.58	6.07	0.94	11.4767	21.77
Borsod-Abaúj-Zemplén	-1.86	-0.05	4.79	10.75	15.53	19.12	20.82	20.49	15.47	9.55	4.34	-0.77	9.84833	20.1433
Szabolcs-Szatmár-Bereg	-1.29	0.44	5.43	11.42	16.16	19.68	21.23	20.98	15.75	10.17	5.01	0.06	10.42	20.63
Hajdú-Bihar	-0.9	0.83	5.76	11.68	16.58	20.17	21.8	21.58	16.26	10.72	5.33	0.35	10.8467	21.1833
Békés	-0.47	1.26	6.11	11.92	16.85	20.52	22.22	22.13	16.88	11.37	5.86	0.77	11.285	21.6233
(MT) Mean monthly temperature (1991–2020) (°C)
(MST) Mean summer temperature (1991–2020) (°C) (June, July, Aug)
County (Hungarian)	N dead	Dead (%)	MT	MST			Results of rank correlations (PAST software)
Bács-Kiskun	51	34.9315	11.2817	21.41
Baranya	107	46.7249	11.0942	20.88			MT vs. N_dead						MT vs. Dead_(%)
Békés	386	77.51	11.285	21.6233					p(uncorr)	Permutation p					p(uncorr)	Permutation p
Borsod-Abaúj-Zemplén	153	50.3289	9.84833	20.1433			Spearman's D:	1094	0,88104	0,8824			Spearman's D:	794	0,20335	0,2076
Csongrád-Csanád	108	60	11.4767	21.77			Spearman's rho:	0,0353	0,88601	0,8824			Spearman's rho:	0,2998	0,21235	0,2076
Fejér	128	77.1084	10.905	20.92			Kendall's tau:	0,0060	0,97124	0,9989			Kendall's tau:	0,2832	0,0902	0,1001
Győr-Moson-Sopron	52	69.3333	10.8	20.5767
Hajdú-Bihar	85	60.2837	10.8467	21.1833
Heves	117	60.3093	10.2408	20.4467
Jász-Nagykun-Szolnok	231	71.0769	11.0833	21.4667			MST vs. N_dead						MST vs. Dead_(%)
Komárom-Esztergom	57	54.2857	10.4575	20.1433					p(uncorr)	Permutation p					p(uncorr)	Permutation p
Nógrád	20	41.6667	9.47167	19.4167			Spearman's D:	898,5	0,37907	0,3849			Spearman's D:	607,5	0,048974	0,0469
Pest	276	62.1622	10.7642	20.9233			Spearman's rho:	0,2073	0,3944	0,3849			Spearman's rho:	0,4641	0,045345	0,0469
Somogy	39	31.9672	10.9425	20.6333			Kendall's tau:	0,1386	0,40702	0,4387			Kendall's tau:	0,3435	0,039894	0,0458
Szabolcs-Szatmár-Bereg	114	52.7778	10.42	20.63
Tolna	52	66.6667	11.1475	21.0967
Vas	252	57.7982	10.4967	20.1233
Veszprém	93	58.125	10.55	20.24
Zala	58	45.6693	10.665	20.2533
The shaded background indicates significant correlations.
(N dead) total number of dead spruce trees
(Dead %) percentage of dead spruce trees

## Sheet: Mean temperature 2022
Mean temperature 2022 (°C)
County (Hungarian)	Jan	Feb	March	April	May	Jun	Jul	Aug	Sept	Oct	Nov	Dec	MAT	MST
Hungary	0.54	4.36	5.04	9.41	17.29	22.07	23.11	23.16	15.57	12.42	6.46	2.54	11.8308	22.78
Győr-Moson-Sopron	2.12	5.04	5.27	9.42	17.31	21.63	22.34	22.43	15.43	12.68	6.43	2.24	11.8617	22.1333
Vas	1.42	4.66	5.19	9.18	16.94	21.24	21.87	21.85	15.2	12.51	6.21	2.04	11.5258	21.6533
Zala	1.08	4.64	5.13	9.53	17.13	21.42	21.95	21.74	15.42	12.67	6.53	2.67	11.6592	21.7033
Veszprém	1.36	4.73	5.13	9.19	17.13	21.35	22.23	22.17	15.21	12.57	6.49	2.21	11.6475	21.9167
Somogy	1.25	4.84	5.17	9.86	17.41	21.8	22.48	22.36	15.88	12.87	7.02	3.31	12.0208	22.2133
Komárom-Esztergom	1.37	4.44	4.88	9.01	17.04	21.27	22.2	22.2	14.97	12.24	6.25	2.05	11.4933	21.89
Fejér	1.43	4.88	5.17	9.57	17.67	22.08	23.29	23.35	15.69	12.59	6.51	2.32	12.0458	22.9067
Tolna	1.38	5.12	5.29	9.85	17.73	22.15	23.3	23.33	16.07	12.85	6.84	3.13	12.2533	22.9267
Baranya	1.24	4.91	5.35	10.03	17.69	22.15	23.12	22.83	16.07	13.08	7.12	3.67	12.2717	22.7
Pest	0.94	4.59	5.1	9.37	17.24	22.06	23.49	23.62	15.43	12.28	6.24	2.12	11.8733	23.0567
Bács-Kiskun	1.11	5.18	2	9.9	17.86	22.61	23.87	23.91	16.09	12.88	6.85	3.3	12.13	23.4633
Nógrád	-0.61	2.97	3.52	8.15	15.59	20.55	21.75	21.85	14.16	11.26	5.7	1.4	10.5242	21.3833
Heves	-0.5	3.69	4.78	8.95	16.65	21.86	23.03	23.35	14.99	12.06	5.98	1.73	11.3808	22.7467
Jász-Nagykun-Szolnok	0.26	4.59	5.22	9.64	17.67	22.9	24.11	24.3	16.16	12.66	6.58	2.62	12.2258	23.77
Csongrád-Csanád	0.71	5.02	5.48	10	18.03	23.24	24.49	24.42	16.47	13.2	7.22	3.78	12.6717	24.05
Borsod-Abaúj-Zemplén	-1.17	2.74	4.4	8.49	16.42	21.55	22.61	22.83	14.74	11.24	5.34	1.06	10.8542	22.33
Szabolcs-Szatmár-Bereg	-0.9	3.06	4.88	9.03	16.95	21.99	22.86	23.18	14.92	11.61	5.92	2.26	11.3133	22.6767
Hajdú-Bihar	-0.48	3.84	4.96	9.42	17.46	22.64	23.76	23.84	15.76	12.18	6.51	2.56	11.8708	23.4133
Békés	-0.06	4.56	5.23	9.81	17.83	23.24	24.33	24.25	16.46	12.86	7.13	3.44	12.4233	23.94
(MAT) Mean annual temperature (2022) (°C)
(MST) Mean summer temperature (2022) (°C) (June, July, Aug)
Mean temperature anomaly in 2022 relative to 1991–2020 (°C)
County (Hungarian)	Jan	Feb	March	April	May	Jun	Jul	Aug	Sept	Oct	Nov	Dec	SAS
Hungary	1.08	3.13	-0.8	-2.03	1.21	2.3	1.62	2.02	-0.46	1.76	1.03	2.08	5.94
Győr-Moson-Sopron	2.13	3.25	-0.76	-1.88	1.59	2.12	1.02	1.53	-0.47	2.06	0.82	1.33	4.67
Vas	1.59	2.93	-0.71	-1.84	1.57	2.12	1.01	1.46	-0.35	2.21	0.92	1.44	4.59
Zala	1.08	2.86	-1.01	-1.68	1.57	2.13	0.96	1.26	-0.16	2.1	0.94	1.88	4.35
Veszprém	1.63	3.24	-0.57	-1.93	1.68	2.13	1.26	1.64	-0.51	1.99	1.01	1.6	5.03
Somogy	1.06	2.95	-1.12	-1.57	1.49	2.16	1.11	1.47	-0.02	2	1.15	2.26	4.74
Komárom-Esztergom	1.8	3.18	-0.83	-2	1.48	2.08	1.32	1.84	-0.66	1.86	0.8	1.56	5.24
Fejér	1.7	3.38	-0.78	-1.98	1.53	2.22	1.64	2.1	-0.47	1.71	1.02	1.62	5.96
Tolna	1.32	3.38	-1.02	-1.91	1.34	2.07	1.48	1.94	-0.27	1.71	1	2.23	5.49
Baranya	1.07	2.98	-1.02	-1.66	1.56	2.28	1.57	1.61	-0.13	1.95	1.19	2.73	5.46
Pest	1.54	3.36	-0.72	-2.13	1.13	2.19	1.82	2.39	-0.6	1.66	0.89	1.78	6.4
Bács-Kiskun	1.09	3.41	-1.1	-2.02	1.26	2.26	1.75	2.15	-0.35	1.61	0.95	2.39	6.16
Nógrád	1.12	2.91	-0.96	-2.04	0.74	1.99	1.66	2.25	-0.52	2.05	1.25	2.18	5.9
Heves	0.89	3.16	-0.45	-2.17	0.9	2.46	1.89	2.55	-0.65	1.88	1.08	2.14	6.9
Jász-Nagykun-Szolnok	0.91	3.45	-0.78	-2.15	1.01	2.54	1.97	2.4	-0.43	1.6	1.03	2.16	6.91
Csongrád-Csanád	0.81	3.38	-0.9	-2.06	1.15	2.64	2.08	2.12	-0.49	1.62	1.15	2.84	6.84
Borsod-Abaúj-Zemplén	0.69	2.79	-0.39	-2.26	0.89	2.43	1.79	2.34	-0.73	1.69	1	1.83	6.56
Szabolcs-Szatmár-Bereg	0.39	2.62	-0.55	-2.39	0.79	2.31	1.63	2.2	-0.83	1.44	0.91	2.2	6.14
Hajdú-Bihar	0.42	3.01	-0.8	-2.26	0.88	2.47	1.96	2.26	-0.5	1.46	1.18	2.21	6.69
Békés	0.41	3.3	-0.88	-2.11	0.98	2.72	2.11	2.12	-0.42	1.49	1.27	2.67	6.95
(SAS) Sum of the mean summer temperature anomaly in 2022 relative to 1991–2020 (°C) (June, July, Aug)
County (Hungarian)	N dead	Dead (%)	MAT	MST	SAS				Results of rank correlations (PAST software)
Bács-Kiskun	51	34.9315	12.3983	23.4633	6.16
Baranya	107	46.7249	12.2717	22.7	5.46				MAT vs. N_dead							MST vs. N_dead							SAS vs. N_dead
Békés	386	77.51	12.4233	23.94	6.95						p(uncorr)	Permutation p						p(uncorr)	Permutation p						p(uncorr)	Permutation p
Borsod-Abaúj-Zemplén	153	50.3289	10.8542	22.33	6.56				Spearman's D:	1111	0,92706	0,9314				Spearman's D:	708,5	0,11036	0,1092				Spearman's D:	586,5	0,039498	0,0382
Csongrád-Csanád	108	60	12.6717	24.05	6.84				Spearman's rho:	0,0216	0,93014	0,9314				Spearman's rho:	0,3763	0,11228	0,1092				Spearman's rho:	0,4853	0,035185	0,0382
Fejér	128	77.1084	12.0458	22.9067	5.96				Kendall's tau:	0,0060	0,97142	0,9990				Kendall's tau:	0,2627	0,11602	0,1276				Kendall's tau:	0,3519	0,035265	0,0392
Győr-Moson-Sopron	52	69.3333	11.8617	22.1333	4.67
Hajdú-Bihar	85	60.2837	11.8708	23.4133	6.69
Heves	117	60.3093	11.3808	22.7467	6.9
Jász-Nagykun-Szolnok	231	71.0769	12.2258	23.77	6.91
Komárom-Esztergom	57	54.2857	11.4933	21.89	5.24				MAT vs. Dead_(%)							MST vs. Dead_(%)							SAS vs. Dead_(%)
Nógrád	20	41.6667	10.5242	21.3833	5.9						p(uncorr)	Permutation p						p(uncorr)	Permutation p						p(uncorr)	Permutation p
Pest	276	62.1622	11.8733	23.0567	6.4				Spearman's D:	798,5	0,20797	0,2191				Spearman's D:	575	0,036155	0,0330				Spearman's D:	651,5	0,069226	0,0698
Somogy	39	31.9672	12.0208	22.2133	4.74				Spearman's rho:	0,2968	0,21725	0,2191				Spearman's rho:	0,4938	0,031639	0,0330				Spearman's rho:	0,4283	0,067355	0,0698
Szabolcs-Szatmár-Bereg	114	52.7778	11.3133	22.6767	6.14				Kendall's tau:	0,2815	0,092186	0,1088				Kendall's tau:	0,3582	0,032094	0,0375				Kendall's tau:	0,2933	0,079359	0,0875
Tolna	52	66.6667	12.2533	22.9267	5.49
Vas	252	57.7982	11.5258	21.6533	4.59
Veszprém	93	58.125	11.6475	21.9167	5.03
Zala	58	45.6693	11.6592	21.7033	4.35
The shaded background indicates significant correlations.
(N dead) total number of dead spruce trees
(Dead %) percentage of dead spruce trees

## Sheet: Mean temperature 2023
Mean temperature 2023 (°C)
County (Hungarian)	Jan	Feb	March	April	May	Jun	Jul	Aug	Sept	Oct	Nov	Dec	MAT	MST
Hungary	3.93	2.81	7.49	9.43	15.82	19.8	22.72	22.12	19.57	14.09	6.26	2.67	12.2258	21.5467
Győr-Moson-Sopron	3.48	3.29	7.88	9.1	14.9	19.69	22.76	21.24	19.2	14.63	6.6	2.63	12.1167	21.23
Vas	3.22	3.2	7.66	8.98	14.68	19.42	21.91	20.59	18.83	14.21	6.09	2.33	11.76	20.64
Zala	3.58	3.03	7.85	9.3	15.04	19.67	21.94	20.83	18.78	14.39	6.36	2.76	11.9608	20.8133
Veszprém	3.41	3.13	7.65	8.85	14.83	19.53	22.13	20.88	19.16	14.44	6.51	2.84	11.9467	20.8467
Somogy	4	3.27	8.16	9.62	15.56	20.01	22.5	21.53	19.27	14.78	6.94	3.28	12.41	21.3467
Komárom-Esztergom	3.35	2.81	7.52	8.84	15.05	19.37	22.2	20.96	19.04	13.93	6.17	2.4	11.8033	20.8433
Fejér	3.82	3.34	7.81	9.62	15.85	20.08	23.01	22.03	19.8	14.58	6.55	2.71	12.4333	21.7067
Tolna	4.09	3.37	8.14	9.8	16.04	20.27	23.11	22.21	20.07	15.08	7.02	3.28	12.7067	21.8633
Baranya	4.01	3.38	8.12	9.84	15.84	20.16	22.95	22.1	19.94	15.06	6.86	3.51	12.6475	21.7367
Pest	3.81	2.97	7.48	9.47	15.96	19.87	22.92	22.14	19.62	13.71	6.17	2.28	12.2	21.6433
Bács-Kiskun	4.33	3.39	8.1	9.95	16.46	20.44	23.73	22.8	20.21	14.91	6.99	3.18	12.8742	22.3233
Nógrád	2.86	1.51	5.91	8.37	14.75	18.55	20.95	20.72	17.84	11.73	5.04	1.25	10.79	20.0733
Heves	3.5	2.19	6.66	9.12	15.58	19.25	22.01	21.95	19.13	12.84	5.4	1.76	11.6158	21.07
Jász-Nagykun-Szolnok	4.43	3.01	7.63	9.74	16.52	20.21	23.49	23.3	20.33	14.44	6.55	2.8	12.7042	22.3333
Csongrád-Csanád	4.69	3.23	8.13	9.96	16.81	20.61	24.29	23.56	20.72	15.18	7.08	3.41	13.1392	22.82
Borsod-Abaúj-Zemplén	3.29	1.54	6.11	8.84	15.34	18.88	21.6	21.84	18.76	12.12	4.69	1.42	11.2025	20.7733
Szabolcs-Szatmár-Bereg	4.33	1.97	6.62	9.56	16.33	19.36	21.95	22.43	19.35	13.02	5.44	2.4	11.8967	21.2467
Hajdú-Bihar	4.41	2.45	7.24	9.68	16.51	19.91	23.01	23.04	19.93	13.96	5.98	2.86	12.415	21.9867
Békés	4.72	2.72	7.78	9.67	16.7	20.28	23.8	23.53	20.61	14.95	6.77	3.27	12.9	22.5367
(MAT) Mean annual temperature (2023) (°C)
(MST) Mean summer temperature (2023) (°C) (June, July, Aug)
Mean temperature anomaly in 2023 relative to 1991–2020 (°C)
County (Hungarian)	Jan	Feb	March	April	May	Jun	Jul	Aug	Sept	Oct	Nov	Dec	SAS
Hungary	4.47	1.58	1.65	-2.01	-0.26	0.03	1.23	0.98	3.54	3.43	0.83	2.21	2.24
Győr-Moson-Sopron	3.49	1.5	1.85	-2.2	-0.82	0.18	1.44	0.34	3.3	4.01	0.99	1.72	1.96
Vas	3.39	1.47	1.76	-2.04	-0.69	0.3	1.05	0.2	3.28	3.91	0.8	1.73	1.55
Zala	3.58	1.25	1.71	-1.91	-0.52	0.38	0.95	0.35	3.2	3.82	0.77	1.97	1.68
Veszprém	3.68	1.64	1.95	-2.27	-0.62	0.31	1.16	0.35	3.44	3.86	1.03	2.23	1.82
Somogy	3.81	1.38	1.87	-1.81	-0.36	0.37	1.13	0.64	3.37	3.91	1.07	2.23	2.14
Komárom-Esztergom	3.78	1.55	1.81	-2.17	-0.51	0.18	1.32	0.6	3.41	3.55	0.72	1.91	2.1
Fejér	4.09	1.84	1.86	-1.93	-0.29	0.22	1.36	0.78	3.64	3.7	1.06	2.01	2.36
Tolna	4.03	1.63	1.83	-1.96	-0.35	0.19	1.29	0.82	3.73	3.94	1.18	2.38	2.3
Baranya	3.84	1.45	1.75	-1.85	-0.29	0.29	1.4	0.88	3.74	3.93	0.93	2.57	2.57
Pest	4.41	1.74	1.66	-2.03	-0.15	0	1.25	0.91	3.59	3.09	0.82	1.94	2.16
Bács-Kiskun	4.31	1.62	1.78	-1.97	-0.14	0.09	1.61	1.04	3.77	3.64	1.09	2.27	2.74
Nógrád	4.59	1.45	1.43	-1.82	-0.1	-0.01	0.86	1.12	3.16	2.52	0.59	2.03	1.97
Heves	4.89	1.66	1.43	-2	-0.17	-0.15	0.87	1.15	3.49	2.66	0.5	2.17	1.87
Jász-Nagykun-Szolnok	5.08	1.87	1.63	-2.05	-0.14	-0.15	1.35	1.4	3.74	3.38	1	2.34	2.6
Csongrád-Csanád	4.79	1.59	1.75	-2.1	-0.07	0.01	1.88	1.26	3.76	3.6	1.01	2.47	3.15
Borsod-Abaúj-Zemplén	5.15	1.59	1.32	-1.91	-0.19	-0.24	0.78	1.35	3.29	2.57	0.35	2.19	1.89
Szabolcs-Szatmár-Bereg	5.62	1.53	1.19	-1.86	0.17	-0.32	0.72	1.45	3.6	2.85	0.43	2.34	1.85
Hajdú-Bihar	5.31	1.62	1.48	-2	-0.07	-0.26	1.21	1.46	3.67	3.24	0.65	2.51	2.41
Békés	5.19	1.46	1.67	-2.25	-0.15	-0.24	1.58	1.4	3.73	3.58	0.91	2.5	2.74
(SAS) Sum of the mean summer temperature anomaly in 2023 relative to 1991–2020 (°C) (June, July, Aug)
County (Hungarian)	N dead	Dead (%)	MAT	MST	SAS			Results of rank correlations (PAST software)
Bács-Kiskun	51	34.9315	12.8742	22.3233	2.74
Baranya	107	46.7249	12.6475	21.7367	2.57			N_dead vs. MAT							Dead_(%) vs. MAT
Békés	386	77.51	12.9	22.5367	2.74					p(uncorr)	Permutation p						p(uncorr)	Permutation p
Borsod-Abaúj-Zemplén	153	50.3289	11.2025	20.7733	1.89			Spearman's D:	1083	0,84448	0,8558				Spearman's D:	783,5	0,18844	0,1989
Csongrád-Csanád	108	60	13.1392	22.82	3.15			Spearman's rho:	0,0462	0,85091	0,8558				Spearman's rho:	0,3100	0,19649	0,1989
Fejér	128	77.1084	12.4333	21.7067	2.36			Kendall's tau:	0,0180	0,9144	0,9451				Kendall's tau:	0,2455	0,14183	0,1628
Győr-Moson-Sopron	52	69.3333	12.1167	21.23	1.96
Hajdú-Bihar	85	60.2837	12.415	21.9867	2.41
Heves	117	60.3093	11.6158	21.07	1.87			N_dead vs. MST							Dead_(%) vs. MST
Jász-Nagykun-Szolnok	231	71.0769	12.7042	22.3333	2.6					p(uncorr)	Permutation p						p(uncorr)	Permutation p
Komárom-Esztergom	57	54.2857	11.8033	20.8433	2.1			Spearman's D:	936,5	0,46184	0,4798				Spearman's D:	646	0,068205	0,0719
Nógrád	20	41.6667	10.79	20.0733	1.97			Spearman's rho:	0,1734	0,47766	0,4798				Spearman's rho:	0,4298	0,066241	0,0719
Pest	276	62.1622	12.2	21.6433	2.16			Kendall's tau:	0,1024	0,53998	0,5794				Kendall's tau:	0,3194	0,056051	0,0703
Somogy	39	31.9672	12.41	21.3467	2.14
Szabolcs-Szatmár-Bereg	114	52.7778	11.8967	21.2467	1.85
Tolna	52	66.6667	12.7067	21.8633	2.3			N_dead vs. SAS							Dead_(%) vs. SAS
Vas	252	57.7982	11.76	20.64	1.55					p(uncorr)	Permutation p						p(uncorr)	Permutation p
Veszprém	93	58.125	11.9467	20.8467	1.82			Spearman's D:	1092,5	0,87377	0,8777				Spearman's D:	803,5	0,21529	0,2218
Zala	58	45.6693	11.9608	20.8133	1.68			Spearman's rho:	0,0374	0,87904	0,8777				Spearman's rho:	0,2921	0,22499	0,2218
								Kendall's tau:	0,0481	0,77372	0,8063				Kendall's tau:	0,2163	0,19573	0,2194
The shaded background indicates significant correlations, if present.
(N dead) total number of dead spruce trees
(Dead %) percentage of dead spruce trees

## Sheet: Mean precipitation (1991-2020)
Mean monthly precipitation (1991–2020) (mm)
County (Hungarian)	Jan	Feb	March	April	May	Jun	Jul	Aug	Sept	Oct	Nov	Dec	SP	SSP
Hungary	32.69	36.89	34.34	40.31	64.47	71.82	71.8	59.53	59.09	50.93	48.6	45.58	616.05	203.15
Győr-Moson-Sopron	33.53	30.37	39.03	37.19	65.12	68.03	69.33	64.68	64.22	49.97	49.56	41.1	612.13	202.04
Vas	28.53	35.48	37.66	43.43	71.76	82.28	83.38	79.93	76.42	59.34	56.77	44.28	699.26	245.59
Zala	30.73	42.79	38.4	44.71	69.39	79.32	80.99	77.75	82.43	64.17	61.43	50.5	722.61	238.06
Veszprém	36.68	39.42	38.8	40.84	67.74	72.38	72.44	71.97	68.97	55.61	56.11	48.06	669.02	216.79
Somogy	36.66	43.7	40.07	44.91	68.41	74.17	69.84	70.45	78.14	65.85	59.84	55.39	707.43	214.46
Komárom-Esztergom	37.74	34.83	38.25	36.78	68.84	65.53	71.01	61.3	56.82	47.87	50.26	43.7	612.93	197.84
Fejér	34.54	34.47	33.46	37.04	60.07	67.58	66.24	58.44	55.44	49.03	49.3	43.97	589.58	192.26
Tolna	35.77	40.25	35.11	40.02	65.12	71.57	67.56	62.81	65.7	55.39	51.92	50.57	641.79	201.94
Baranya	38.18	42.45	40.05	45.86	75.76	77.54	69.43	64.18	75.03	62.35	56.59	54.45	701.87	211.15
Pest	33.39	34.93	33.3	36.04	62.64	66.48	67.96	54.52	52	46.52	46.91	41.32	576.01	188.96
Bács-Kiskun	32.74	37.44	31.57	36.73	63.29	72.57	64.64	52.99	56.18	49.02	46.37	45.78	589.32	190.2
Nógrád	33.28	35.59	34.75	38.12	69.84	70.04	80.92	64.44	51.52	47.05	47.53	40.38	613.46	215.4
Heves	30.76	35.85	31.54	39.1	64.62	66.44	80.81	60.06	49.26	46.84	45.24	40.09	590.61	207.31
Jász-Nagykun-Szolnok	29.36	35.26	28.92	36.93	55.53	63.49	67.98	52.71	50.17	44.24	41.48	42.7	548.77	184.18
Csongrád-Csanád	31.42	34.89	31.82	38.14	59.72	72.71	64.51	47.63	49.21	46.27	41.85	44.75	562.92	184.85
Borsod-Abaúj-Zemplén	28.32	33.1	30.07	42.81	67.66	79.3	83.8	60.38	51.45	49.33	42.83	38.62	607.67	223.48
Szabolcs-Szatmár-Bereg	33.81	40.44	34.24	40.51	63.54	71.18	71.12	48.94	54.65	47.51	45.67	50.22	601.83	191.24
Hajdú-Bihar	29.43	36.06	31.62	42.45	57.65	70.81	70.63	49.94	49.63	43.26	42.65	45.25	569.38	191.38
Békés	31.86	35.03	32.11	42.6	57.13	68.39	68.74	51.24	50.21	45.36	44.03	45.7	572.4	188.37
(SP) Annual sum of mean monthly precipitation (1991–2020) (mm)
(SSP) Sum of summer mean monthly precipitation (1991–2020) (mm) (June, July, Aug)
County (Hungarian)	N dead	Dead (%)	SP	SSP			Results of rank correlations (PAST software)
Bács-Kiskun	51	34.9315	752.76	190.2
Baranya	107	46.7249	859.65	211.15			N_dead vs. SAP						N_dead vs. SSP
Békés	386	77.51	898.71	188.37					p(uncorr)	Permutation p					p(uncorr)	Permutation p
Borsod-Abaúj-Zemplén	153	50.3289	828.8	223.48			Spearman's D:	812,5	0,22341	0,2331			Spearman's D:	1444,5	0,25613	0,2593
Csongrád-Csanád	108	60	888.51	184.85			Spearman's rho:	0,2870	0,23357	0,2331			Spearman's rho:	-0,2677	0,26792	0,2593
Fejér	128	77.1084	754.76	192.26			Kendall's tau:	0,1760	0,2925	0,3135			Kendall's tau:	-0,1994	0,23287	0,2436
Győr-Moson-Sopron	52	69.3333	731.88	202.04
Hajdú-Bihar	85	60.2837	799.67	191.38
Heves	117	60.3093	875.26	207.31
Jász-Nagykun-Szolnok	231	71.0769	710.76	184.18
Komárom-Esztergom	57	54.2857	730.49	197.84
Nógrád	20	41.6667	748.42	215.4
Pest	276	62.1622	722.78	188.96
Somogy	39	31.9672	677.19	214.46
Szabolcs-Szatmár-Bereg	114	52.7778	695.79	191.24			Dead_(%) vs. SAP						Dead_(%) vs. SSP
Tolna	52	66.6667	738.45	201.94					p(uncorr)	Permutation p					p(uncorr)	Permutation p
Vas	252	57.7982	745.23	245.59			Spearman's D:	846,5	0,27531	0,2898			Spearman's D:	1714,5	0,032285	0,0278
Veszprém	93	58.125	700.54	216.79			Spearman's rho:	0,2571	0,28791	0,2898			Spearman's rho:	-0,5046	0,027571	0,0278
Zala	58	45.6693	707.49	238.06			Kendall's tau:	0,1642	0,32587	0,3524			Kendall's tau:	-0,3402	0,041839	0,0446
The shaded background indicates significant correlations.
(N dead) total number of dead spruce trees
(Dead %) percentage of dead spruce trees

## Sheet: Precipitation 2022
Precipitation 2022 (mm)
County (Hungarian)	Jan	Feb	March	April	May	Jun	Jul	Aug	Sept	Oct	Nov	Dec	SAP	SSP
Hungary	9.58	13.72	19.98	50.75	32.39	53.17	33.01	51.71	98.13	9.6	49.13	75.72	496.89	137.89
Győr-Moson-Sopron	12.35	19.39	16.8	29.94	54.25	95.73	52.06	54.23	56.9	8.71	36.49	46.83	483.68	202.02
Vas	18.25	16.42	22.23	52.72	57.54	107.92	74.61	78.39	75.99	11.78	48.43	46.13	610.41	260.92
Zala	16.67	18.58	34.13	55.29	49.56	109.05	57.4	74.97	109.32	8.27	67.85	59.63	660.72	241.42
Veszprém	14.45	16.58	26.14	62.23	30.07	90.57	38.66	69.12	78.86	9.2	48.4	60.45	544.73	198.35
Somogy	9.54	21.45	30.64	51.25	54.54	73.14	37.98	63.91	112.02	12.75	69.6	80.22	617.04	175.03
Komárom-Esztergom	9.31	19.76	19.65	61.91	32.55	57.86	28.45	91.12	83.85	4.1	30.05	73.71	512.32	177.43
Fejér	6.33	10.78	20.81	65.09	29.34	69.82	14.43	63.92	83.28	8.4	60.88	74.46	507.54	148.17
Tolna	6.04	12.68	22.43	57.9	47.74	74.44	16.25	49.8	79.77	10.57	74.87	82.25	534.74	140.49
Baranya	6.65	23.98	21.01	46.42	61.77	59.96	21.09	53.44	130.58	16.94	71.93	84.31	598.08	134.49
Pest	4.03	11.66	17.35	61.2	28.16	48.16	18.97	49.01	90.81	7.6	49.96	79.77	466.68	116.14
Bács-Kiskun	5.43	9.47	12.94	47.79	38.35	54.53	9.28	50.65	71.18	8.04	59.44	76.39	443.49	114.46
Nógrád	4.6	12.69	19.07	57.6	37.35	47.63	81.76	59.52	99.32	11.53	34.26	77.37	542.7	188.91
Heves	2.78	8.12	23.34	51.72	23.8	37.07	35.29	43.26	117.09	9.79	38.33	82.32	472.91	115.62
Jász-Nagykun-Szolnok	5.21	7.49	13.81	45.34	14.28	27.28	22.54	33.45	85.77	4.85	46.96	86.98	393.96	83.27
Csongrád-Csanád	9.83	10.42	6.59	42.54	29.08	32.15	15.14	53.2	100.89	8.71	40.36	66.97	415.88	100.49
Borsod-Abaúj-Zemplén	5.73	6.81	35.53	48.02	11.79	36.71	49.46	44.56	115.84	13.36	28.77	82.69	479.27	130.73
Szabolcs-Szatmár-Bereg	19.51	17.43	19.12	49.91	9.03	19.93	29.61	26.97	138.53	14.5	40.05	96.32	480.91	76.51
Hajdú-Bihar	11.81	12.63	13.59	45.87	12.88	23.16	30.06	31.97	116.75	5.91	47.08	87.44	439.15	85.19
Békés	13.62	11.8	8.13	51.11	25.39	11.2	25.11	44.4	96.65	5.17	44.22	71.36	408.16	80.71
(SAP) Sum of the annual precipitation (mm)
(SSP) Sum of the precipitation of summer months (mm) (June, July, Aug)
Precipitation anomaly in 2022 relative to 1991-2020 (mm)
County (Hungarian)	Jan	Feb	March	April	May	Jun	Jul	Aug	Sept	Oct	Nov	Dec	SPA	SPAS
Hungary	-23.11	-23.17	-14.36	10.44	-32.08	-18.65	-38.79	-7.82	39.04	-41.33	0.53	30.14	-119.16	-65.26
Győr-Moson-Sopron	-21.18	-10.98	-22.23	-7.25	-10.87	27.7	-17.27	-10.45	-7.32	-41.26	-13.07	5.73	-128.45	-0.02
Vas	-10.28	-19.06	-15.43	9.29	-14.22	25.64	-8.77	-1.54	-0.43	-47.56	-8.34	1.85	-88.85	15.33
Zala	-14.06	-24.21	-4.27	10.58	-19.83	29.73	-23.59	-2.78	26.89	-55.9	6.42	9.13	-61.89	3.36
Veszprém	-22.23	-22.84	-12.66	21.39	-37.67	18.19	-33.78	-2.85	9.89	-46.41	-7.71	12.39	-124.29	-18.44
Somogy	-27.12	-22.25	-9.43	6.34	-13.87	-1.03	-31.86	-6.54	33.88	-53.1	9.76	24.83	-90.39	-39.43
Komárom-Esztergom	-28.43	-15.07	-18.6	25.13	-36.29	-7.67	-42.56	29.82	27.03	-43.77	-20.21	30.01	-100.61	-20.41
Fejér	-28.21	-23.69	-12.65	28.05	-30.73	2.24	-51.81	5.48	27.84	-40.63	11.58	30.49	-82.04	16.33
Tolna	-29.73	-27.57	-12.68	17.88	-17.38	2.87	-51.31	-13.01	14.07	-44.82	22.95	31.68	-107.05	-61.45
Baranya	-31.53	-18.47	-19.04	0.56	-13.99	-17.58	-48.34	-10.74	55.55	-45.41	15.34	29.86	-103.79	-76.66
Pest	-29.36	-23.27	-15.95	25.16	-34.48	-18.32	-48.99	-5.51	38.81	-38.92	3.05	38.45	-109.33	-72.82
Bács-Kiskun	-27.31	-27.97	-18.63	11.06	-24.94	-18.04	-55.36	-2.34	15	-40.98	13.07	30.61	-145.83	-75.74
Nógrád	-28.68	-22.9	-15.68	19.48	-32.49	-22.41	0.84	-4.92	47.8	-35.52	-13.27	36.99	-70.76	-26.49
Heves	-27.98	-27.73	-8.2	12.62	-40.82	-29.37	-45.52	-16.8	67.83	-37.05	-6.91	42.23	-117.7	16.33
Jász-Nagykun-Szolnok	-24.15	-27.77	-15.11	8.41	-41.25	-36.21	-45.44	-19.26	35.6	-39.39	5.48	44.28	-154.81	-100.91
Csongrád-Csanád	-21.59	-24.47	-25.23	4.4	-30.64	-40.56	-49.37	5.57	51.68	-37.56	-1.49	22.22	-147.04	-84.36
Borsod-Abaúj-Zemplén	-22.59	-26.29	5.46	5.21	-55.87	-42.59	-34.34	-15.82	64.39	-35.97	-14.06	44.07	-128.4	-92.75
Szabolcs-Szatmár-Bereg	-14.3	-23.01	-15.12	9.4	-54.51	-51.25	-41.51	-21.97	83.88	-33.01	-5.62	46.1	-120.92	-114.73
Hajdú-Bihar	-17.62	-23.43	-18.03	3.42	-44.77	-47.65	-40.57	-17.97	67.12	-37.35	4.43	42.19	-130.23	17.33
Békés	-18.24	-23.23	-23.98	8.51	-31.74	-57.19	-43.63	-6.84	46.44	-40.19	0.19	25.66	-164.24	-107.66
(SPA) Sum of monthly precipitation anomaly relative to 1991-2022 (mm)
(SPAS) Sum of summer monthly precipitation anomaly relative to 1991-2022 (mm)
County (Hungarian)	N dead	Dead (%)	SAP	SSP	SPA	SPAS			Results of rank correlations (PAST software)
Bács-Kiskun	51	34.9315	443.49	114.46	-145.83	-75.74
Baranya	107	46.7249	598.08	134.49	-103.79	-76.66			N_dead vs. SAP							N_dead vs. SSP								N_dead vs. SPA							N_dead vs. SPAS
Békés	386	77.51	408.16	80.71	-164.24	-107.66					p(uncorr)	Permutation p						p(uncorr)	Permutation p							p(uncorr)	Permutation p						p(uncorr)	Permutation p
Borsod-Abaúj-Zemplén	153	50.3289	479.27	130.73	-128.4	-92.75			Spearman's D:	1624,5	0,070953	0,0646				Spearman's D:	1569,5	0,10938	0,1155					Spearman's D:	1469,5	0,21919	0,2256				Spearman's D:	1595,5	0,089545	0,0833
Csongrád-Csanád	108	60	415.88	100.49	-147.04	-84.36			Spearman's rho:	-0,4256	0,069242	0,0646				Spearman's rho:	-0,3774	0,11122	0,1155					Spearman's rho:	-0,2896	0,22912	0,2256				Spearman's rho:	-0,4002	0,089565	0,0833
Fejér	128	77.1084	507.54	148.17	-82.04	-44.09			Kendall's tau:	-0,3050	0,068063	0,0688				Kendall's tau:	-0,2698	0,10651	0,1213					Kendall's tau:	-0,1994	0,23287	0,2514				Kendall's tau:	-0,2933	0,079359	0,0812
Győr-Moson-Sopron	52	69.3333	483.68	202.02	-128.45	-0.02
Hajdú-Bihar	85	60.2837	439.15	85.19	-130.23	-106.19
Heves	117	60.3093	472.91	115.62	-117.7	-91.69
Jász-Nagykun-Szolnok	231	71.0769	393.96	83.27	-154.81	-100.91
Komárom-Esztergom	57	54.2857	512.32	177.43	-100.61	-20.41			Dead_(%) vs. SAP							Dead_(%) vs. SSP								Dead_(%) vs. SPA							Dead_(%) vs. SPAS
Nógrád	20	41.6667	542.7	188.91	-70.76	-26.49					p(uncorr)	Permutation p							p(uncorr)	Permutation p						p(uncorr)	Permutation p						p(uncorr)	Permutation p
Pest	276	62.1622	466.68	116.14	-109.33	-72.82			Spearman's D:	1742,5	0,024761	0,0201				Spearman's D:	1454,5	0,24087	0,2526					Spearman's D:	1602,5	0,084732	0,0900				Spearman's D:	1416,5	0,30238	0,3193
Somogy	39	31.9672	617.04	175.03	-90.39	-39.43			Spearman's rho:	-0,5292	0,019816	0,0201				Spearman's rho:	-0,2764	0,25194	0,2526					Spearman's rho:	-0,4063	0,084303	0,0900				Spearman's rho:	-0,2431	0,31595	0,3193
Szabolcs-Szatmár-Bereg	114	52.7778	480.91	76.51	-120.92	-114.73			Kendall's tau:	-0,3636	0,029594	0,0313				Kendall's tau:	-0,1760	0,2925	0,3219					Kendall's tau:	-0,2815	0,092135	0,1067				Kendall's tau:	-0,1525	0,36161	0,3918
Tolna	52	66.6667	534.74	140.49	-107.05	-61.45
Vas	252	57.7982	610.41	260.92	-88.85	15.33
Veszprém	93	58.125	544.73	198.35	-124.29	-18.44
Zala	58	45.6693	660.72	241.42	-61.89	3.36
County_(Hungarian)	Dead_(%)	SAP			Results of rank correlations (PAST software)
Bács-Kiskun	34.9	443.5			Without Fejér and Békés counties
Baranya	46.7	598.1
Borsod-Abaúj-Zemplén	50.3	479.3			Dead_(%) vs. SAP
Csongrád-Csanád	60	415.9					p(uncorr)	Permutation p
Győr-Moson-Sopron	69.3	483.7			Spearman's D:	1226,5	0,043806	0,0418
Hajdú-Bihar	60.3	439.2			Spearman's rho:	-0,5040	0,039134	0,0418
Heves	60.3	472.9			Kendall's tau:	-0,3469	0,051991	0,0555
Jász-Nagykun-Szolnok	71.1	394
Komárom-Esztergom	54.3	512.3
Nógrád	41.7	542.7
Pest	62.2	466.7
Somogy	32	617
Szabolcs-Szatmár-Bereg	52.8	480.9
Tolna	66.7	534.7
Vas	57.8	610.4
Veszprém	58.1	544.7
Zala	45.7	660.7
The shaded background indicates significant correlations.
(N dead) total number of dead spruce trees
(Dead %) percentage of dead spruce trees

## Sheet: Precipitation 2023
Precipitation 2023 (mm)
County (Hungarian)	Jan	Feb	March	April	May	Jun	Jul	Aug	Sept	Oct	Nov	Dec	SAP	SSP
Hungary	81.26	16.37	41.47	45.46	76.23	79.36	66.25	76.38	37.08	56.36	107.1	84.07	767.39	221.99
Győr-Moson-Sopron	60.82	21.29	17.34	83.7	81.57	71.65	69.01	103.56	36.37	79.99	75.93	105.73	806.96	244.22
Vas	73.98	7.49	38.98	82.73	88.58	80.39	118.94	136.83	33.52	76.59	65.71	93.6	897.34	336.16
Zala	106.16	5.33	59.65	65.39	85.06	86.26	124.3	106.86	43.94	69.39	75.52	84.43	912.29	317.42
Veszprém	98.21	14.38	41.41	71.76	88.2	73.51	97.61	115.54	38.03	80.04	87.15	111.99	917.83	286.66
Somogy	116.64	18.01	64.91	51.9	92.83	75.02	82.38	69.52	49.62	63.49	113.57	103.08	900.97	226.92
Komárom-Esztergom	102.1	23.07	28.84	42.72	84.12	67.18	62.37	103.34	34.36	89.46	79.73	124.71	842	232.89
Fejér	107.6	17.12	41.15	35.84	88.03	65.08	51.14	80.92	21.23	59.87	94.61	110.34	772.93	197.14
Tolna	87.6	18.77	46.93	34.52	104.6	70.77	54.74	57.53	26.59	44.35	117.9	104.02	768.32	183.04
Baranya	101.05	34.39	46.03	50.73	119.61	71.66	71.11	56.81	38.87	66.38	124.3	86.84	867.78	199.58
Pest	98.53	16.99	37.7	31.73	74.29	63.56	42.37	86.41	22.71	63.48	106.77	92.32	736.86	192.34
Bács-Kiskun	61.46	17.85	35.99	35.51	80.61	54.79	45.37	63.54	30.8	33.29	107.78	80.52	647.51	163.7
Nógrád	111.84	17.53	36.53	44.55	89.28	115.53	63.33	102.27	46.87	86.25	104.8	80.86	899.64	281.13
Heves	96.74	10.8	42.48	48.23	84.9	126.33	61.52	81.49	42.57	69.45	129.7	71.09	865.3	269.34
Jász-Nagykun-Szolnok	67.69	9.93	38.92	29.5	57.66	81.83	39.88	48.01	30.37	35.25	117.46	68.67	625.17	169.72
Csongrád-Csanád	42.75	16.71	30.7	25.52	70	51.83	46.53	55.6	48.73	21.06	92.45	66.05	567.93	153.96
Borsod-Abaúj-Zemplén	87.98	8.45	51.54	53.36	58.78	105.76	68.94	88.06	46.62	67.93	127.56	63.86	828.84	262.76
Szabolcs-Szatmár-Bereg	65.18	19.31	48.13	35.96	35.55	91.96	81.07	58.52	34.33	53.67	135.6	69.24	728.52	231.55
Hajdú-Bihar	60.56	15.49	39.06	37.01	49.68	90.28	54.09	51.75	33.23	41.45	130.37	66.72	669.69	196.12
Békés	51.72	19.68	33.84	22.97	73.13	79	56.53	42.95	45.74	21.25	96.56	65.48	608.85	178.48
(SAP) Sum of the annual precipitation (mm)
(SSP) Sum of the precipitation of summer months (mm) (June, July, Aug)
Precipitation anomaly in 2023 relative to 1991-2020 (mm)
County (Hungarian)	Jan	Feb	March	April	May	Jun	Jul	Aug	Sept	Oct	Nov	Dec	SPA	SPAS
Hungary	48.57	-20.52	7.13	5.15	11.76	7.54	-5.55	16.85	-22.01	5.43	58.5	38.49	151.34	18.84
Győr-Moson-Sopron	27.29	-9.08	-21.69	46.51	16.45	3.62	-0.32	38.88	-27.85	30.02	26.37	64.63	194.83	42.18
Vas	45.45	-27.99	1.32	39.3	16.82	-1.89	35.56	56.9	-42.9	17.25	8.94	49.32	198.08	90.57
Zala	75.43	-37.46	21.25	20.68	15.67	6.94	43.31	29.11	-38.49	5.22	14.09	33.93	189.68	79.36
Veszprém	61.53	-25.04	2.61	30.92	20.46	1.13	25.17	43.57	-30.94	24.43	31.04	63.93	248.81	69.87
Somogy	79.98	-25.69	24.84	6.99	24.42	0.85	12.54	-0.93	-28.52	-2.36	53.73	47.69	193.54	12.46
Komárom-Esztergom	64.36	-11.76	-9.41	5.94	15.28	1.65	-8.64	42.04	-22.46	41.59	29.47	81.01	229.07	35.05
Fejér	73.06	-17.35	7.69	-1.2	27.96	-2.5	-15.1	22.48	-34.21	10.84	45.31	66.37	183.35	4.88
Tolna	51.83	-21.48	11.82	-5.5	39.48	-0.8	-12.82	-5.28	-39.11	-11.04	65.98	53.45	126.53	-18.9
Baranya	62.87	-8.06	5.98	4.87	43.85	-5.88	1.68	-7.37	-36.16	4.03	67.71	32.39	165.91	-11.57
Pest	65.14	-17.94	4.4	-4.31	11.65	-2.92	-25.59	31.89	-29.29	16.96	59.86	51	160.85	3.38
Bács-Kiskun	28.72	-19.59	4.42	-1.22	17.32	-17.78	-19.27	10.55	-25.38	-15.73	61.41	34.74	58.19	-26.5
Nógrád	78.56	-18.06	1.78	6.43	19.44	45.49	-17.59	37.83	-4.65	39.2	57.27	40.48	286.18	65.73
Heves	65.98	-25.05	10.94	9.13	20.28	59.89	-19.29	21.43	-6.69	22.61	84.46	31	274.69	62.03
Jász-Nagykun-Szolnok	38.33	-25.33	10	-7.43	2.13	18.34	-28.1	-4.7	-19.8	-8.99	75.98	25.97	76.4	-14.46
Csongrád-Csanád	11.33	-18.18	-1.12	-12.62	10.28	-20.88	-17.98	7.97	-0.48	-25.21	50.6	21.3	5.01	-30.89
Borsod-Abaúj-Zemplén	59.66	-24.65	21.47	10.55	-8.88	26.46	-14.86	27.68	-4.83	18.6	84.73	25.24	221.17	39.28
Szabolcs-Szatmár-Bereg	31.37	-21.13	13.89	-4.55	-27.99	20.78	9.95	9.58	-20.32	6.16	89.93	19.02	126.69	40.31
Hajdú-Bihar	31.13	-20.57	7.44	-5.44	-7.97	19.47	-16.54	1.81	-16.4	-1.81	87.72	21.47	100.31	4.74
Békés	19.86	-15.35	1.73	-19.63	16	10.61	-12.21	-8.29	-4.47	-24.11	52.53	19.78	36.45	-9.89
(SPA) Sum of monthly precipitation anomaly relative to 1991-2022 (mm)
(SPAS) Sum of summer monthly precipitation anomaly relative to 1991-2022 (mm)
County (Hungarian)	N dead	Dead (%)	SAP	SSP	SPA	SPAS			Results of rank correlations (PAST software)
Bács-Kiskun	51	34.9315	647.51	163.7	58.19	-26.5
Baranya	107	46.7249	867.78	199.58	165.91	-11.57			N_dead vs. SAP						N_dead vs. SSP						N_dead vs. SPA						N_dead vs. SPAS
Békés	386	77.51	608.85	178.48	36.45	-9.89					p(uncorr)	Permutation p					p(uncorr)	Permutation p					p(uncorr)	Permutation p					p(uncorr)	Permutation p
Borsod-Abaúj-Zemplén	153	50.3289	828.84	262.76	221.17	39.28			Spearman's D:	1535,5	0,14037	0,1468			Spearman's D:	1269,5	0,62837	0,6360			Spearman's D:	1396,5	0,33863	0,3532			Spearman's D:	1194,5	0,83775	0,8439
Csongrád-Csanád	108	60	567.93	153.96	5.01	-30.89			Spearman's rho:	-0,3475	0,14488	0,1468			Spearman's rho:	-0,1141	0,6419	0,6360			Spearman's rho:	-0,2255	0,3532	0,3532			Spearman's rho:	-0,0483	0,84444	0,8439
Fejér	128	77.1084	772.93	197.14	183.35	4.88			Kendall's tau:	-0,2111	0,20652	0,2269			Kendall's tau:	-0,0821	0,62326	0,6462			Kendall's tau:	-0,1642	0,32587	0,3540			Kendall's tau:	-0,0469	0,77894	0,8047
Győr-Moson-Sopron	52	69.3333	806.96	244.22	194.83	42.18
Hajdú-Bihar	85	60.2837	669.69	196.12	100.31	4.74
Heves	117	60.3093	865.3	269.34	274.69	62.03
Jász-Nagykun-Szolnok	231	71.0769	625.17	169.72	76.4	-14.46			Dead_(%) vs. SAP						Dead_(%) vs. SSP						Dead_(%) vs. SPA						Dead_(%) vs. SPAS
Komárom-Esztergom	57	54.2857	842	232.89	229.07	35.05					p(uncorr)	Permutation p					p(uncorr)	Permutation p					p(uncorr)	Permutation p					p(uncorr)	Permutation p
Nógrád	20	41.6667	899.64	281.13	286.18	65.73			Spearman's D:	1721,5	0,03024	0,0255			Spearman's D:	1537,5	0,13838	0,1383			Spearman's D:	1496,5	0,18378	0,1978			Spearman's D:	1418,5	0,2989	0,3153
Pest	276	62.1622	736.86	192.34	160.85	3.38			Spearman's rho:	-0,5108	0,025441	0,0255			Spearman's rho:	-0,3493	0,14272	0,1383			Spearman's rho:	-0,3133	0,19152	0,1978			Spearman's rho:	-0,2448	0,31236	0,3153
Somogy	39	31.9672	900.97	226.92	193.54	12.46			Kendall's tau:	-0,3519	0,035265	0,0362			Kendall's tau:	-0,2463	0,14056	0,1467			Kendall's tau:	-0,2111	0,20652	0,2331			Kendall's tau:	-0,1642	0,32587	0,3560
Szabolcs-Szatmár-Bereg	114	52.7778	728.52	231.55	126.69	40.31
Tolna	52	66.6667	768.32	183.04	126.53	-18.9
Vas	252	57.7982	897.34	336.16	198.08	90.57
Veszprém	93	58.125	917.83	286.66	248.81	69.87
Zala	58	45.6693	912.29	317.42	189.68	79.36
The shaded background indicates significant correlations.
(N dead) total number of dead spruce trees
(Dead %) percentage of dead spruce trees

## Sheet: Correlation summary table
Summary of significant rank correlation tests (p < 0.05)
Period / Year	Abbreviation	Variable description	Tests	Correlated with N died		Correlated with Died (%)
				p(uncorr)	Permutation p	p(uncorr)	Permutation p
1991–2020	MT	Mean monthly temperature
1991–2020	MST	Mean summer temperature	Spearman's D:			0.048974	0.0469
			Spearman's rho:			0.045345	0.0469
			Kendall's tau:			0.039894	0.0458
1991–2020	SP	Annual precipitation sum
1991–2020	SSP	Summer precipitation sum	Spearman's D:			0.032285	0.0278
			Spearman's rho:			0.027571	0.0278
			Kendall's tau:			0.041839	0.0446
2022	MT	Mean monthly temperature
	MST	Mean summer temperature	Spearman's D:			0.036155	0.033
			Spearman's rho:			0.031639	0.033
			Kendall's tau:			0.032094	0.0375
	SAS	Summer temperature anomaly sum	Spearman's D:	0.039498	0.0382
			Spearman's rho:	0.035185	0.0382
			Kendall's tau:	0.035265	0.0392
	SAP	Annual precipitation sum	Spearman's D:			0.024761	0.0201
			Spearman's rho:			0.019816	0.0201
			Kendall's tau:			0.029594	0.0313
	SSP	Summer precipitation sum
	SPA	Annual precipitation anomaly
2022	SPAS	Summer precipitation anomaly
	MT	Mean monthly temperature
	MST	Mean summer temperature
	SAS	Summer temperature anomaly sum
	SAP	Annual precipitation anomaly	Spearman's D:			0.03024	0.0255
			Spearman's rho:			0.025441	0.0255
			Kendall's tau:			0.035265	0.0362
	SSP	Summer precipitation anomaly
	SPA	Annual precipitation anomaly
	SPAS	Summer precipitation anomaly
