# Supplementary material for: Climate-driven decline of Norway spruce in Central Europe: a threshold crossing in the warming Carpathian Basin
Source: Int J Biometeorol. 2026 Apr 14;70(4):121. doi: 10.1007/s00484-026-03174-9 (PMC13079526; doi:10.1007/s00484-026-03174-9)
Supplement: Supplementary file 3 — Supplementary file3 (XLSX 20 KB) [file 484_2026_3174_MOESM3_ESM.xlsx]

## Sheet: Title page
Supplementary material S6
International Journal of Biometeorology
Climate-driven decline of Norway spruce in Central Europe: A threshold crossing in the warming Carpathian Basin
Zsuzsa Lisztes-Szabóa,b, Albert Tótha, Anna F. Filepc, Olivér Szentesd, Elemér Lászlóa, Mihály Brauna
aHUN-REN Institute for Nuclear Research, Bem tér 18/c, Debrecen, 4032-Hungary
bDepartment of Botany, Faculty of Science and Technology, University of Debrecen, Egyetem tér 1, Debrecen, 4032-Hungary
cPál Juhász-Nagy Doctoral School of Biology and Environmental Sciences, University of Debrecen, Egyetem tér 1, Debrecen, 4032-Hungary
dHungaromet Hungarian Meteorological Service, Climate Research Department, Kitaibel Pál u.1, Budapest 1024, Hungary
Corresponding author address: HUN-REN Institute for Nuclear Research, Bem tér 18/c, Debrecen, H-4032, Hungary
Corresponding author email address: lsz.zsuzsa@atomki.hu

## Sheet: Table S2
Table S2. Distribution of the woodland area for forest management purposes by tree species groups and age groups (Dec 31. 2023) [hectares]*
Species	2000	2001	2002	2003	2004	2005	2006	2007	2008	2009	2010	2011	2012	2013	2014	2015	2016	2017	2018	2019	2020	2021	2022
Oak	355 172	353 838	355 287	357 810	366 151	371 970	375 405	380 741	383 640	385 291	388 186	387 056	387 263	387 407	387 140	387 864	387 836	387 992	389 266	389 386	389 463	390 926	393 862
Austrian oak	192 376	194 420	196 946	200 536	199 325	199 907	201 265	202 522	203 381	204 800	206 319	207 322	207 961	208 689	209 836	210 619	211 586	211 936	212 272	213 359	215 668	216 454	217 292
Beech	104 138	103 845	104 240	105 442	105 768	106 487	107 436	107 936	108 870	109 695	110 026	110 137	110 267	110 552	110 932	111 313	111 509	111 888	112 603	112 791	112 861	113 611	113 759
Hornbeam	97 220	97 384	97 339	96 837	94 834	94 315	94 599	94 682	95 234	95 199	95 611	96 288	96 291	96 173	96 343	96 562	96 755	97 281	97 079	97 094	96 732	97 231	98 236
Black locust	364 585	370 874	383 629	394 883	405 145	413 873	422 619	432 038	437 435	443 367	446 832	447 144	447 904	450 114	451 772	455 174	454 808	455 457	454 209	454 531	456 632	459 135	457 937
Other hard wood	78 407	79 663	81 597	83 867	89 103	90 646	92 532	95 345	98 458	101 190	105 177	107 450	109 886	111 426	113 011	114 527	116 412	117 880	119 339	120 578	123 238	124 824	126 327
Poplar	163 729	166 227	174 169	179 856	182 466	186 499	188 852	192 715	195 752	198 201	197 227	195 615	195 383	195 833	196 668	196 619	197 232	197 438	197 433	197 599	199 296	198 521	197 037
Other soft wood	94 669	95 554	96 575	97 901	99 023	99 597	99 407	99 245	99 092	99 898	99 746	99 451	99 104	99 155	98 760	98 566	98 378	97 972	97 337	97 001	96 970	96 215	95 682
Scots pine	141 204	139 460	137 489	136 059	133 807	132 572	131 005	129 090	127 538	125 746	124 010	122 686	121 069	119 425	117 883	116 727	114 705	112 912	110 924	109 434	108 137	106 308	104 357
Austrian pine	69 307	68 441	68 590	68 409	67 369	67 235	66 823	66 299	65 770	65 207	64 650	64 071	63 350	62 486	61 796	61 036	60 378	59 755	59 237	58 763	58 006	57 627	57 015
Other conifer	28 594	28 235	27 944	27 646	26 997	26 547	25 874	25 340	25 001	24 576	24 219	23 814	23 212	22 419	21 239	20 318	19 590	18 702	17 780	17 021	15 774	15 076	14 432
SUM	1 689 401	1 697 941	1 723 805	1 749 246	1 769 988	1 789 648	1 805 817	1 825 953	1 840 171	1 853 170	1 862 002	1 861 034	1 861 690	1 863 679	1 865 380	1 869 325	1 869 189	1 869 213	1 867 479	1 867 557	1 872 778	1 875 926	1 875 935
*	Data on woodland area planning of areas classified as forests by XXXVII/2009 law.
	Source: Hungarian Central Statistical Office (https://www.ksh.hu) based on "Nemzeti Földügyi Központ Erdészeti Főosztály, Országos Erdőállomány Adattár".

## Sheet: Table S3
Table S3. Area occupied by tree species groups in all woodland areas by age group, 2010–2019 [hectares]*
Species	0–9	10–19	20–29	30–39	40–49	50–59	60–69	70–79	80–89	90–99	100–109	110–119	120–129	130–139	140–149	150 +	SUM
	years old
English oak	1 005	10 172	15 372	15 584	10 283	15 933	17 090	9 467	8 993	4 960	5 832	3 062	436	362	163	62	118 776
Sessile oak	–	5 876	6 381	7 058	11 329	13 784	15 018	24 357	18 015	16 171	10 394	6 143	2 034	1 056	467	383	138 467
Other oak	12	1 837	1 915	4 866	5 562	3 289	2 261	3 427	3 935	3 297	1 356	1 081	976	208	212	752	34 986
Austrian oak	476	8 592	18 100	20 322	24 844	18 710	25 009	31 705	27 371	15 668	10 708	3 730	1 543	1 139	266	670	208 854
Beech	200	2 298	6 409	6 362	5 956	6 477	8 678	11 607	11 264	12 584	9 719	9 540	5 330	2 705	2 913	969	103 010
Hornbeam	825	7 665	11 687	15 686	17 267	11 701	12 793	12 623	8 039	5 529	3 081	2 265	958	445	43	98	110 706
Black locust	35 194	146 808	122 578	71 171	21 366	15 219	3 947	1 060	470	142	–	16	–	–	–	–	417 972
Maple	331	6 825	13 441	12 270	9 924	7 676	5 402	3 448	2 067	1 691	578	575	410	143	64	376	65 221
Elm	160	2 536	3 086	2 253	1 247	1 464	759	474	80	113	62	29	–	31	–	–	12 297
Ash	761	7 969	10 060	9 465	8 685	11 688	7 855	6 502	5 056	2 737	2 097	1 692	676	312	64	324	75 946
Other hard wood	1 287	12 734	15 546	14 626	11 731	7 052	4 123	1 916	1 567	1 011	720	185	67	57	29	14	72 665
Non-native poplar	16 303	47 323	26 371	8 480	4 489	1 750	580	109	–	–	116	–	–	–	–	–	105 520
Native poplar	7 399	20 391	16 417	14 264	8 021	8 911	3 823	2 041	1 395	108	232	97	55	–	–	78	83 231
Sallow	739	2 376	4 697	6 798	5 444	3 620	2 684	2 312	242	104	49	–	–	29	–	–	29 094
Alder	811	4 612	7 602	12 396	11 180	9 797	4 012	2 358	1 116	8	–	44	–	–	–	–	53 936
Lime	275	1 510	3 595	5 297	5 280	5 338	3 931	3 014	1 791	2 257	636	1 049	367	227	202	233	35 001
Other soft wood	341	3 322	2 569	2 171	1 710	914	144	411	92	252	360	–	–	–	17	33	12 335
Scots pine	25	2 777	13 646	37 213	28 871	16 192	8 551	3 335	3 056	1 114	723	142	156	–	–	–	115 802
Austtrian pine	200	3 062	9 065	15 241	10 874	6 752	2 824	1 237	273	663	592	–	–	–	–	–	50 781
Norway spruce	42	1 099	1 466	4 803	2 230	1 700	727	569	138	193	59	57	–	–	–	45	13 129
Larch	–	349	1 171	717	220	313	322	–	–	247	76	28	–	–	–	–	3 443
Other conifer	–	239	349	299	5	235	79	15	99	–	7	–	21	–	–	79	1 427
SUM	66 386	300 370	311 524	287 344	206 519	168 514	130 613	121 988	95 062	68 848	47 397	29 736	13 031	6 714	4 440	4 114	1 862 599
*	Data on woodland area planning of areas classified as forests by XXXVII/2009 law.
	Source: Hungarian Central Statistical Office (https://www.ksh.hu) based on "Nemzeti Földügyi Központ Erdészeti Főosztály, Erdészeti Mérő- és Megfigyelő Rendszer (EMMRE) Nemzeti Szisztematikus Erdőleltár".

## Sheet: Table S4
Table S4. Timber production in woodland area for forest management purposes by tree species group [thousand m³]*
Species	1996	1997	1998	1999	2000	2001	2002	2003	2004	2005	2006	2007	2008	2009	2010	2011	2012	2013	2014	2015	2016	2017	2018	2019	2020	2021	2022
Oak	980	1 009	1 033	1 104	1 184	1 158	1 161	1 133	1 119	1 188	1 157	1 089	1 166	1 052	1 102	1 104	1 055	1 039	941	941	938	988	1 004	935	892	972	1 096
Austrian oak	724	868	852	957	1 005	976	973	1 022	1 023	975	953	832	930	936	940	946	879	938	843	815	794	863	840	751	721	801	999
Beech	550	548	577	665	683	655	618	679	720	704	642	650	692	745	916	780	698	669	658	666	739	728	726	670	674	683	657
Hornbeam	294	313	315	318	336	321	332	348	356	353	341	309	321	324	275	321	306	305	256	261	259	281	259	248	223	234	285
Black locust	1 370	1 331	1 266	1 344	1 496	1 425	1 480	1 527	1 462	1 401	1 351	1 206	1 427	1 480	1 628	1 857	1 793	1 745	1 541	1 488	1 429	1 488	1 586	1 502	1 303	1 421	1 659
Other hard wood	151	160	154	164	181	192	192	194	193	204	215	193	201	208	220	249	253	253	264	276	262	316	324	329	319	341	430
Non-native poplar	1 252	1 188	1 207	1 170	1 069	1 090	976	921	933	883	898	875	921	699	980	1 212	1 113	1 115	1 100	1 072	1 071	1 094	1 188	1 174	952	1 306	1 379
Native poplar	203	200	188	196	206	180	207	206	206	189	184	201	183	164	171	242	225	243	251	257	258	274	339	250	239	287	325
Sallow	45	46	41	51	51	50	68	69	53	47	51	62	60	48	43	61	66	63	57	75	52	55	61	46	28	39	44
Other soft wood	168	203	204	215	235	219	232	221	218	218	210	254	244	233	240	289	279	244	251	264	262	282	273	264	201	241	302
Conifer	866	848	744	717	841	745	774	766	812	1 005	1 003	938	879	885	910	1 018	1 065	1 261	1 355	1 240	1 276	1 207	1 166	1 145	1 029	1 198	1 066
SUM	6 604	6 713	6 581	6 901	7 287	7 011	7 013	7 086	7 095	7 167	7 005	6 609	7 024	6 774	7 424	8 080	7 732	7 875	7 517	7 354	7 340	7 576	7 766	7 314	6 580	7 523	8 242
Logging proportion, %	57,5	58,1	57,6	59,0	62,2	58,6	58,1	57,6	56,7	55,6	51,1	50,8	53,6	51,5	56,5	61,8	59,3	60,3	57,6	56,4	56,4	58,3	59,8	56,4	50,7	58,0	63,7
*	Data on woodland area planning of areas classified as forests by XXXVII/2009 law.
	Source: Hungarian Central Statistical Office (https://www.ksh.hu) based on "Nemzeti Földügyi Központ Erdészeti Főosztály, Országos Erdőállomány Adattár".
